# Supplementary material for: The lncRNA H19 positively affects the tumorigenic properties of glioblastoma cells and contributes to NKD1 repression through the recruitment of EZH2 on its promoter
Source: Oncotarget. 2018 Feb 14;9(21):15512–25. doi: 10.18632/oncotarget.24496 (PMC5884644; doi:10.18632/oncotarget.24496)
Supplement: Supplementary file 2 [file oncotarget-09-15512-s002.xlsx]

## Sheet: Factor
	Factor1	Factor2	Factor3	Factor4	Factor5	Factor6	Factor7	Factor8	Factor9	Factor10	Factor11
C7orf41	-0.126916	0.222436	0.306638	-0.867077	0.156628	-0.177471	-0.069093	0.015244	0.032807	0.061025	-0.044379
C17orf109	0.295801	0.052411	0.199784	-0.904926	0.118356	-0.064735	0.01687	0.066418	-0.011086	0.072666	0.150455
LOC401022	0.268442	0.185804	-0.061848	-0.917613	0.165515	-0.056395	-0.006141	0.022765	-0.112483	0.002606	0.061167
GABRG1	-0.610825	0.212464	0.293826	-0.553574	0.221565	-0.294514	-0.092495	-0.067001	0.103854	0.152802	-0.0039
UNC5C	0.15792	0.28088	0.318104	-0.625474	0.382798	-0.280026	0.364297	0.143448	0.032247	0.122171	-0.089022
LINC00323	0.113482	0.22198	0.223824	-0.84965	0.127003	0.001771	0.063353	0.076906	-0.01221	-0.335919	-0.046844
IL17D	0.141916	0.363789	0.076616	-0.665014	0.231608	-0.35254	0.03363	-0.003748	0.169898	0.337434	-0.20474
ADAMTS4	0.256991	0.131916	0.08674	-0.944158	0.065154	0.059725	0.004876	-0.008124	0.04458	-0.079928	-0.032585
SNX22	0.191027	0.091736	-0.587897	-0.699269	0.179644	-0.10816	-0.04829	-0.156012	0.188168	0.028452	-0.107665
ICOSLG	0.417726	-0.24875	0.007291	-0.848896	0.178278	0.055751	0.005395	-0.025899	0.005192	0.081493	-0.015583
C5orf49	-0.194592	0.088793	0.356189	-0.701397	0.285816	-0.319022	-0.296698	0.115337	0.111736	-0.112058	-0.15653
GRID1	-0.656538	0.230123	0.264675	-0.564309	0.116326	-0.267696	-0.022843	-0.017592	0.108136	0.12414	-0.043545
SOX8	0.272677	0.137441	-0.539922	-0.685073	-0.10095	-0.026713	0.018581	-0.174783	0.28742	0.11461	-0.086083
SYNPO2	0.164882	0.194894	0.250698	0.033621	0.175031	-0.118665	-0.881959	0.139277	-0.021348	0.127522	-0.095862
TKT	0.241287	0.170374	0.247329	0.063746	0.115062	-0.179922	-0.876744	0.079081	0.088399	0.063498	-0.10413
CAP2	-0.910996	0.135969	0.041402	0.141462	0.21122	-0.165381	-0.08781	-0.009937	-0.066719	0.187365	0.074338
SHCBP1	0.257476	-0.563494	-0.383754	0.085551	-0.183022	0.565585	0.110627	0.219357	0.108253	-0.072442	0.157567
FAM84A	-0.728334	0.204388	0.179593	0.283614	-0.061918	0.034446	0.210353	-0.054925	-0.125201	0.365629	-0.336062
OCIAD2	0.159465	-0.693885	-0.085422	0.245448	-0.630374	0.012269	0.02321	-0.142652	0.030076	-0.047025	-0.06278
CLSTN3	-0.931528	0.149076	0.121242	0.109901	0.11904	-0.180462	-0.051409	-0.09795	0.069702	-0.103354	0.089972
GRIK3	0.059945	0.036956	-0.572083	0.118506	-0.418276	0.52462	0.075276	-0.170192	0.176322	0.011877	0.366179
CCNB1	0.169491	0.082373	-0.899459	0.036973	-0.246671	0.085593	-0.02924	0.080592	-0.271978	-0.015488	0.056298
BCL3	0.262987	-0.489994	0.026698	0.173796	-0.122688	0.739615	0.150023	-0.192866	0.0271	-0.053182	-0.150436
CXCL10	0.398676	8.5e-05	0.14258	0.471997	0.328491	-0.11672	0.557658	0.254976	0.200972	0.158493	-0.17613
C16orf87	-0.172412	-0.025761	-0.754659	0.20076	-0.260417	0.172521	0.09616	-0.324398	0.074716	-0.144939	0.336101
ARL4C	0.115992	-0.26514	-0.176772	0.235303	-0.853312	0.244779	0.049291	-0.087477	-0.151726	0.050588	0.072198
UNC13A	-0.925798	-0.004588	0.119379	0.171615	-0.012692	-0.247874	-0.019206	0.027881	0.089213	0.099864	0.127346
PABPC1L	0.284779	-0.013162	-0.165829	0.167246	-0.548623	0.678392	0.201217	-0.025838	0.165198	0.083055	0.156635
CPNE5	-0.633311	0.325798	0.159576	0.347087	0.287683	-0.348914	0.206983	-0.1696	0.11899	-0.059277	0.229568
IQGAP3	0.232862	-0.050038	-0.773396	0.118626	-0.528608	0.026323	0.111671	0.143476	-0.122065	-0.040272	0.034835
HOXB7	0.209448	-0.018849	-0.080311	0.037096	-0.111901	0.833749	0.012875	0.162533	-0.085717	0.08485	0.431967
ADAMTS15	0.292643	-0.460618	-0.13563	0.050912	-0.079199	0.760508	0.01101	0.071646	-0.184106	0.075611	0.208018
KIF4A	0.29541	-0.046719	-0.800887	0.154411	-0.458109	-0.01587	0.143649	0.107545	-0.041137	0.009138	0.026484
NOS2	0.347729	0.24504	0.159185	0.443921	0.210664	-0.201589	0.587961	0.216614	0.155224	0.225389	-0.208946
LPHN2	0.065056	0.337923	0.122894	0.572698	0.091567	-0.167655	0.629445	0.206362	0.210969	0.124253	0.024115
CDCP1	0.18551	-0.952807	0.000385	0.137814	-0.028525	0.070057	0.045517	-0.061789	-0.102744	-0.032496	-0.111372
FCGBP	0.259757	-0.225855	0.030249	0.094619	-0.14556	0.841481	0.046832	0.235197	-0.210256	-0.142001	0.136748
ADM	0.176551	0.01918	-0.085615	0.129288	-0.940693	0.212296	0.045036	-0.097046	0.026308	0.034377	-0.013807
PTTG3P	0.268388	-0.059299	-0.85923	0.167824	-0.330013	0.055968	0.166956	0.014618	0.071327	0.044351	-0.098566
CAMKV	-0.96987	0.144282	0.098535	0.038114	0.072691	-0.125314	0.030469	-0.037154	0.056462	-0.002755	0.029355
GPX3	0.225969	-0.717141	0.22861	0.161132	-0.080593	0.558553	0.010326	-0.160246	-0.08493	0.065574	0.010325
TRPM8	0.340162	-0.153889	-0.081081	0.207432	-0.503575	0.426182	-0.083988	-0.047803	-0.59358	0.080911	0.083789
NRIP3	-0.846146	0.231611	0.217511	0.151443	0.170494	-0.187851	-0.177861	-0.096251	0.092803	-0.18355	0.097516
RAB15	-0.890204	0.16618	0.142014	0.049558	0.149419	-0.03455	0.067812	-0.007795	0.044604	-0.319852	-0.150102
HK3	0.28163	-0.620037	0.14012	0.119484	-0.070479	0.627244	0.100068	-0.169809	-0.23628	-0.032923	-0.0695
RIMS4	-0.831741	0.235238	0.134048	0.229594	-0.007866	-0.263914	0.167144	0.233859	-0.10443	-0.130861	0.042451
STC2	0.237496	-0.035024	-0.473396	0.129304	-0.819091	-0.074004	-0.076833	-0.026497	-0.075228	0.017683	-0.111836
CPLX1	-0.857953	0.019758	0.070978	-0.012689	0.070374	-0.051426	-0.010653	0.102512	-0.013578	0.448953	-0.112455
TGFBI	0.309563	-0.800498	0.112103	0.218421	-0.107965	0.383397	0.042017	-0.187452	-0.030032	0.039329	-0.063468
CA3	0.20954	-0.87087	-0.411341	0.051131	0.051	0.067062	0.050203	0.115074	0.016722	-0.014405	0.023961
LIF	0.227129	-0.769733	-0.083618	0.115362	-0.257847	0.272129	0.043975	0.302934	0.212571	0.018339	0.208722
GABBR2	-0.908051	0.073531	0.194032	0.126385	0.208452	-0.182887	-0.115868	-0.098473	0.025385	-0.063767	0.104241
DIRAS1	-0.877631	0.064656	0.102653	0.020267	0.095444	0.002179	0.027691	0.139678	-0.009893	0.316414	-0.113212
HS3ST2	-0.353943	0.235886	0.255897	0.292033	0.231572	-0.256338	-0.614971	-0.141075	0.164439	-0.129283	0.259616
HOXC10	0.119634	0.127307	-0.208897	0.078127	-0.879251	0.027113	0.061137	0.236502	-0.094091	-0.013866	0.264382
SOCS3	0.202143	-0.088955	-0.385942	0.027529	-0.010909	0.812734	-0.043291	-0.26341	0.171237	-0.047358	-0.191627
NPTX1	-0.886867	0.203321	0.184603	0.138076	0.081777	-0.173225	0.052678	-0.125649	0.058917	-0.21627	0.015351
CBLN4	-0.800723	0.14638	0.195161	0.141841	0.219272	-0.122286	0.035035	-0.218824	-0.025901	-0.179931	0.08903
SEMA6B	-0.880694	0.103932	0.03522	-0.024555	0.053459	0.127211	-0.089179	0.198242	0.164244	-0.055524	-0.288697
STC1	0.291109	-0.085593	-0.260745	0.192674	-0.76684	0.434483	-0.077519	-0.056303	0.053442	0.04448	0.083454
HOXD10	0.13529	-0.182584	-0.871095	-0.056866	0.115235	0.288702	-0.062363	-0.068294	0.255607	0.035567	-0.046213
TOP2A	0.2313	-0.01528	-0.9261	0.111377	-0.180571	-0.064689	0.067707	-0.073553	0.033857	-0.034772	0.0952
SLN	0.242538	-0.843568	0.104631	0.132412	0.068643	0.057685	-0.016663	0.022182	-0.436538	-0.008908	-0.027482
KALRN	-0.947358	0.125214	0.186151	0.04819	0.147589	-0.105325	-0.046356	0.033515	0.028625	-0.002454	-0.106021
HOXA5	0.343285	-0.377759	-0.778811	0.133457	0.125763	0.009466	0.122926	0.069314	-0.253988	0.042389	0.087533
SCNN1B	0.230631	-0.703187	-0.502642	0.096186	0.101538	0.024025	0.066893	-0.286743	0.051326	0.015544	-0.299822
HOXC11	0.051978	0.105351	-0.170849	0.074802	-0.055221	0.350106	0.026525	0.008616	-0.003845	-0.022891	0.868587
TMSB4Y	0.046961	-0.234151	-0.380187	0.011641	-0.686497	0.038735	0.096021	0.082512	0.22661	-0.378921	-0.303638
GPRC5A	0.31255	-0.242872	-0.154367	0.137444	-0.55736	0.095465	-0.011009	0.017005	-0.690939	0.000369	-0.054572
SLC17A6	-0.951122	0.153791	0.096439	0.039349	0.06177	-0.048743	0.05632	-0.021059	-0.002448	0.013459	0.043338
KIF20A	0.309181	-0.325628	-0.824438	0.088078	-0.192892	0.172969	0.041423	0.130277	-0.145908	-0.022222	0.034458
JAG1	0.152171	0.048972	-0.013139	0.152056	-0.961185	-0.018789	0.066564	0.022308	-0.141286	-0.029663	-0.015129
H19	0.191122	-0.857627	-0.407518	0.039033	0.01383	0.068219	0.026264	0.187841	0.109084	-0.018385	0.05041
Expl.Var	16.8721	8.922	10.0401	9.57221	8.60973	7.15512	3.66255	1.42817	2.1551	1.44083	2.41439
Prp.Totl	0.231125	0.122219	0.137535	0.131126	0.117941	0.098015	0.050172	0.019564	0.029522	0.019737	0.033074
